# Supplementary material for: Mechanism of a Herbal Formula Associated with Prognosis and Immune Infiltration in LIHC: Transcriptomics Analysis and Molecular Dynamics Simulations
Source: Evid Based Complement Alternat Med. 2022 Jun 15;2022:6084321. doi: 10.1155/2022/6084321 (PMC9217603; doi:10.1155/2022/6084321)
Supplement: Supplementary Materials — S1 File. The data contained in this file are all the data ultimately used for the analysis in this article. File name: Sheet 1. Title of data: clinical data retrieved from the TCGA-LIHC project. Description of data: overall survival time, survival status, and other clinical information of liver cancer were retrieved from TCGA database. File name: Sheet 2. Title of data: the details of the MDS and MM-PBSA calculations. Description of data: the protocol of the MDS and MM-PBSA calculations. [file 6084321.f1.zip]

Archive with 2 entries (2 files):
- 6084321.f1/sheet1.txt
- 6084321.f1/sheet2.docx
